# Supplementary material for: Can Artificial Intelligence Interpret Pulmonary Function Tests and Predict Prolonged Air Leaks After Lung Resection
Source: Cancers (Basel). 2026 May 5;18(9):1484. doi: 10.3390/cancers18091484 (PMC13163025; doi:10.3390/cancers18091484)
Supplement: Supplementary file 1 [file cancers-18-01484-s001.zip]

Archive with 1 entries (1 files):
- cancers-4275600-supplementary.pdf
